# Supplementary material for: Testing the thrifty gene hypothesis: the Gly482Ser variant in PPARGC1A is associated with BMI in Tongans
Source: BMC Med Genet. 2011 Jan 18;12:10. doi: 10.1186/1471-2350-12-10 (PMC3025936; doi:10.1186/1471-2350-12-10)
Supplement: Additional file 1 — Table S1: Summary of the Gly482Ser genotype data used in the present study. The geographic origin, genotype frequencies, allele frequencies and the P values from a test of Hardy-Weinberg equilibrium are presented for each of the populations genotyped for the Gly482Ser SNP in the present study. [file 1471-2350-12-10-S1.XLS]

## Sheet: Supp_table
population	source	3_letter_code_Figure_1	country	region	sample_size	genotype_AA_count	genotype_GA_count	genotype_GG_count	allele_A_freq	allele_G_freq	Hardy-Weinberg_pvalue
Adygei	CEPH-HGDP		Russia-Caucasus	EUROPE	17	1	11	5	0.382	0.618	0.312
Balochi	CEPH-HGDP		Pakistan	CENTRAL_SOUTH_ASIA	24	0	8	16	0.167	0.833	0.62
BantuKenya	CEPH-HGDP		Kenya	AFRICA	11	0	0	11	0	1	NaN
BantuSouthAfrica	CEPH-HGDP		SouthAfrica	AFRICA	7	0	0	7	0	1	NaN
Basque	CEPH-HGDP		France	EUROPE	24	4	13	7	0.438	0.562	0.886
Bedouin	CEPH-HGDP		Israel-Negev	MIDDLE_EAST	47	6	19	22	0.33	0.67	0.842
BiakaPygmy	CEPH-HGDP		CentralAfricanRepublic	AFRICA	25	0	0	25	0	1	NaN
Brahui	CEPH-HGDP		Pakistan	CENTRAL_SOUTH_ASIA	25	4	7	14	0.3	0.7	0.249
Burusho	CEPH-HGDP		Pakistan	CENTRAL_SOUTH_ASIA	25	0	10	15	0.2	0.8	0.458
Cambodian	CEPH-HGDP		Cambodia	EAST_ASIA	10	1	6	3	0.4	0.6	0.732
Colombian	CEPH-HGDP		Colombia	AMERICA	7	0	3	4	0.214	0.786	0.77
Dai	CEPH-HGDP		China	EAST_ASIA	10	2	4	4	0.4	0.6	0.87
Daur	CEPH-HGDP		China	EAST_ASIA	10	0	7	3	0.35	0.65	0.235
Druze	CEPH-HGDP		Israel-Carmel	MIDDLE_EAST	44	8	18	18	0.386	0.614	0.66
French	CEPH-HGDP		France	EUROPE	28	3	15	10	0.375	0.625	0.751
Han	CEPH-HGDP		China	EAST_ASIA	34	9	18	7	0.529	0.471	0.936
Han-NChina	CEPH-HGDP		China	EAST_ASIA	10	1	2	7	0.2	0.8	0.495
Hazara	CEPH-HGDP		Pakistan	CENTRAL_SOUTH_ASIA	23	6	7	10	0.413	0.587	0.203
Hezhen	CEPH-HGDP		China	EAST_ASIA	9	2	6	1	0.556	0.444	0.576
Italian	CEPH-HGDP		Italy-Bergamo	EUROPE	13	3	3	7	0.346	0.654	0.21
Japanese	CEPH-HGDP		Japan	EAST_ASIA	29	4	16	9	0.414	0.586	0.761
Kalash	CEPH-HGDP		Pakistan	CENTRAL_SOUTH_ASIA	24	6	9	9	0.438	0.562	0.507
Karitiana	CEPH-HGDP		Brazil	AMERICA	14	1	5	8	0.25	0.75	0.984
Lahu	CEPH-HGDP		China	EAST_ASIA	8	0	6	2	0.375	0.625	0.237
Makrani	CEPH-HGDP		Pakistan	CENTRAL_SOUTH_ASIA	25	2	7	16	0.22	0.78	0.654
Mandenka	CEPH-HGDP		Senegal	AFRICA	22	0	1	21	0.023	0.977	0.994
Maya	CEPH-HGDP		Mexico	AMERICA	22	1	9	12	0.25	0.75	0.913
MbutiPygmy	CEPH-HGDP		Congo	AFRICA	13	0	0	13	0	1	NaN
Melanesian	CEPH-HGDP	BGV	Bougainville	OCEANIA	13	0	1	12	0.038	0.962	0.989
Miao	CEPH-HGDP		China	EAST_ASIA	10	2	5	3	0.45	0.55	0.999
Mongola	CEPH-HGDP		China	EAST_ASIA	10	0	2	8	0.1	0.9	0.94
Mozabite	CEPH-HGDP		Algeria-Mzab	MIDDLE_EAST	29	3	12	14	0.31	0.69	0.984
Naxi	CEPH-HGDP		China	EAST_ASIA	9	4	4	1	0.667	0.333	1
Orcadian	CEPH-HGDP		OrkneyIslands	EUROPE	15	2	6	7	0.333	0.667	0.928
Oroqen	CEPH-HGDP		China	EAST_ASIA	9	1	3	5	0.278	0.722	0.879
Palestinian	CEPH-HGDP		Israel-Central	MIDDLE_EAST	50	4	21	25	0.29	0.71	0.99
Papuan	CEPH-HGDP	NGC	NewGuinea	OCEANIA	17	0	0	17	0	1	NaN
Pathan	CEPH-HGDP		Pakistan	CENTRAL_SOUTH_ASIA	23	1	8	14	0.217	0.783	0.994
Pima	CEPH-HGDP		Mexico	AMERICA	14	0	2	12	0.071	0.929	0.959
Russian	CEPH-HGDP		Russia	EUROPE	25	4	8	13	0.32	0.68	0.417
San	CEPH-HGDP		Namibia	AFRICA	6	0	0	6	0	1	NaN
Sardinian	CEPH-HGDP		Italy	EUROPE	28	4	9	15	0.304	0.696	0.448
She	CEPH-HGDP		China	EAST_ASIA	10	1	6	3	0.4	0.6	0.732
Sindhi	CEPH-HGDP		Pakistan	CENTRAL_SOUTH_ASIA	24	2	8	14	0.25	0.75	0.862
Surui	CEPH-HGDP		Brazil	AMERICA	9	2	6	1	0.556	0.444	0.576
Tu	CEPH-HGDP		China	EAST_ASIA	10	1	6	3	0.4	0.6	0.732
Tujia	CEPH-HGDP		China	EAST_ASIA	10	2	5	3	0.45	0.55	0.999
Tuscan	CEPH-HGDP		Italy	EUROPE	8	0	6	2	0.375	0.625	0.237
Uygur	CEPH-HGDP		China	CENTRAL_SOUTH_ASIA	10	0	3	7	0.15	0.85	0.856
Xibo	CEPH-HGDP		China	EAST_ASIA	9	1	5	3	0.389	0.611	0.88
Yakut	CEPH-HGDP		Siberia	EAST_ASIA	25	2	6	17	0.2	0.8	0.458
Yi	CEPH-HGDP		China	EAST_ASIA	10	3	3	4	0.45	0.55	0.46
Yoruba	CEPH-HGDP		Nigeria	AFRICA	22	0	2	20	0.045	0.955	0.975
Maori	present study	MRI	New Zealand	OCEANIA	88	81	33	3	0.833	0.167	0.986
Tonga	present study	TON	Tonga	OCEANIA	191	68	96	31	0.594872	0.405128	0.9564
Cook Islanders	Myles et al. (2007)	COK	Cook Islands	OCEANIA	9	6	1	2	0.722	0.278	0.095
Western Samoan and Niue Islanders	Myles et al. (2007)	WSN	Western Samoa and Niue	OCEANIA	10	8	1	1	0.85	0.15	0.158
New Guinean	Myles et al. (2007)	NGM	New Guinea	OCEANIA	23	0	0	23	0	1	NaN
